# Supplementary material for: Automated detection of colorectal tumors based on artificial intelligence
Source: BMC Med Inform Decis Mak. 2021 Feb 1;21:33. doi: 10.1186/s12911-020-01314-8 (PMC7849081; doi:10.1186/s12911-020-01314-8)
Supplement: Supplementary file 1 — Additional file 1: Table S1. Descriptive statistics of study participants. [file 12911_2020_1314_MOESM1_ESM.xlsx]

## Sheet: Sheet1
	Table S1. Descriptive Statistics of Study Participants
	ID	Study Sample	Gender	Colonoscopy Reason	Colonoscopy Finding	Pathologic Finding				Polyp Number
	1	Training-Validation	M	Health Checkup	Colon Polyp	Tubular Adenoma with Low Grade Dysplasia				7
	2	Training-Validation	M	Fecal Occult Blood Test Positive	Colon Polyp	Tubular Adenoma with Low Grade Dysplasia				5
	3	Training-Validation	F	Abdominal Pain	Colon Polyp	Tubular Adenoma with Low Grade Dysplasia				7
	4	Training-Validation	M	Health Checkup	Colon Polyp	Tubular Adenoma with Low Grade Dysplasia				8
	5	Training-Validation	F	Fecal Occult Blood Test Positive	Colon Polyp	Tubular Adenoma with Low Grade Dysplasia				6
	6	Validation	M	Health Checkup	Colon Polyp	Tubular Adenoma with Low Grade Dysplasia				3
	7	Validation	M	Health Checkup	Colon Polyp	Tubular Adenoma with Low Grade Dysplasia				2
	8	Validation	M	Health Checkup	Colon Polyp	Tubular Adenoma with Low Grade Dysplasia				4
	9	Validation	M	Health Checkup	Colon Polyp	Tubular Adenoma with Low Grade Dysplasia				3
	10	Validation	F	Fecal Occult Blood Test Positive	Colon Polyp	Tubular Adenoma with Low Grade Dysplasia				5
	11	Validation	M	Fecal Occult Blood Test Positive	Colon Polyp	Tubular Adenoma with Low Grade Dysplasia				6
	12	Validation	M	Fecal Occult Blood Test Positive	Colon Polyp	Tubular Adenoma with Low Grade Dysplasia				4
	13	Validation	M	Health Checkup	Colon Polyp	Tubular Adenoma with Low Grade Dysplasia				3
	14	Validation	F	Health Checkup	Colon Polyp	Tubular Adenoma with Low Grade Dysplasia				4
	15	Validation	M	Health Checkup	Colon Polyp	Tubular Adenoma with Low Grade Dysplasia				2
	16	Validation	F	Health Checkup	Colon Polyp	Tubular Adenoma with Low Grade Dysplasia				1
	17	Validation	M	Health Checkup	Colon Polyp	Tubular Adenoma with Low Grade Dysplasia				5
	18	Validation	M	Health Checkup	Colon Polyp	Tubular Adenoma with Low Grade Dysplasia				3
	19	Validation	M	Health Checkup	Colon Polyp	Tubular Adenoma with Low Grade Dysplasia				4
	20	Validation	M	Abdominal Pain	Colon Polyp	Tubular Adenoma with Low Grade Dysplasia				2
	21	Validation	M	Health Checkup	Colon Polyp	Tubular Adenoma with Low Grade Dysplasia				2
	22	Validation	F	Health Checkup	Colon Polyp	Tubular Adenoma with Low Grade Dysplasia				4
	23	Validation	F	Abdominal Pain	Colon Polyp	Tubular Adenoma with Low Grade Dysplasia				1
	24	Validation	F	Health Checkup	Colon Polyp	Tubular Adenoma with Low Grade Dysplasia				3
